# Supplementary material for: Biological Significance of the Komodo Dragon’s Tail (Varanus komodoensis, Varanidae)
Source: Animals (Basel). 2024 Jul 23;14(15):2142. doi: 10.3390/ani14152142 (PMC11311070; doi:10.3390/ani14152142)
Supplement: Supplementary file 1 [file animals-14-02142-s001.zip]

Archive with 1 entries (1 files):
- animals-3029664-supplementary.pdf
